# Supplementary material for: ABO Incompatibility between the Mother and Fetus Does Not Protect against Anti-Human Platelet Antigen-1a Immunization by Pregnancy
Source: J Clin Med. 2022 Nov 17;11(22):6811. doi: 10.3390/jcm11226811 (PMC9694632; doi:10.3390/jcm11226811)
Supplement: Supplementary file 1 [file jcm-11-06811-s001.zip]

Archive with 2 entries (2 files):
- Supplemental_Figure_S1.pptx
- Supplemental_Table_S1.pdf
